# Supplementary material for: Young children conform more to norms than to preferences
Source: PLoS One. 2021 May 26;16(5):e0251228. doi: 10.1371/journal.pone.0251228 (PMC8153413; doi:10.1371/journal.pone.0251228)
Supplement: S1 Table — (CSV) [file pone.0251228.s004.csv]

Participant	Sex	Age	Informant	Video	First condition (Order)	Second Condition	First Item	Second Item	Income	Race	Age_Months	Plate Initial Pick	Plate Compliance	Cup Initial Pick	Cup Compliance	Tea Initial Pick	Tea Compliance	Snack Initial Pick	Snack Compliance	Plate Protest	Plate Protest Type	Cup Protest	Cup Protest Type	Tea Protest	Tea Protest Type	Snack Protest	Snack Protest Type	Conformity	Endorsement
3.5NAGLE_F_1	F	3.5	Adult	AdultInformantVid_1	NORM	PREF	Plates and cups	Teas and snacks	40000 to 49999	White	43.13	rainbow	0 (rainbow)	Frozen	0 (Frozen)	orange	1	donut	1	0	0	1*	"Should I use this one?" "Okay. You can have Frozen"	0	0	0	0	0	NORM
3.5NAGLE_F_1	F	3.5	Adult	AdultInformantVid_1	NORM	PREF	Plates and cups	Teas and snacks	40000 to 49999	White	43.13	rainbow	0 (rainbow)	Frozen	0 (Frozen)	orange	1	donut	1	0	0	1*	"Should I use this one?" "Okay. You can have Frozen"	0	0	0	0	2	PREF
3.5NAGLE_F_10	F	3.5	Adult	AdultInformantVid_2	NORM	PREF	Teas and snacks	Plates and cups	>70000	White	39.22	rainbow	0 (rainbow)	Frozen	0 (Frozen)	orange	0 (apple)	donut	0 (donut)	1*	"Maybe I'll use this one" "That one" (recommends rainbow plate)	1*	"Maybe I'll use this one" "No, this one" (recommends Frozen cup).	0	0	0	0	0	NORM
3.5NAGLE_F_10	F	3.5	Adult	AdultInformantVid_2	NORM	PREF	Teas and snacks	Plates and cups	>70000	White	39.22	rainbow	0 (rainbow)	Frozen	0 (Frozen)	orange	0 (apple)	donut	0 (donut)	1*	"Maybe I'll use this one" "That one" (recommends rainbow plate)	1*	"Maybe I'll use this one" "No, this one" (recommends Frozen cup).	0	0	0	0	0	PREF
3.5NAGLE_F_11	F	3.5	Adult	AdultInformantVid_3	PREF	NORM	Plates and cups	Teas and snacks	30000 to 39999	White / Algerian	43	rainbow	1	Frozen	1	apple	1	donut	1	0	0	0	0	0	0	0	0	2	NORM
3.5NAGLE_F_11	F	3.5	Adult	AdultInformantVid_3	PREF	NORM	Plates and cups	Teas and snacks	30000 to 39999	White / Algerian	43	rainbow	1	Frozen	1	apple	1	donut	1	0	0	0	0	0	0	0	0	2	PREF
3.5NAGLE_F_12	F	3.5	Adult	AdultInformantVid_4	PREF	NORM	Teas and snacks	Plates and cups	>70000	White	43.73	rainbow	0 (rainbow)	Frozen	0 (Frozen)	apple	0 (apple)	donut	1	0	0	0	0	1*	"Maybe I'll use this one" "Squirrel, we always use that one" (recommends apple tea)	1*	"Maybe I'll use this one" "Squirrel, why don't you like the donut?"	0	NORM
3.5NAGLE_F_12	F	3.5	Adult	AdultInformantVid_4	PREF	NORM	Teas and snacks	Plates and cups	>70000	White	43.73	rainbow	0 (rainbow)	Frozen	0 (Frozen)	apple	0 (apple)	donut	1	0	0	0	0	1*	"Maybe I'll use this one" "Squirrel, we always use that one" (recommends apple tea)	1*	"Maybe I'll use this one" "Squirrel, why don't you like the donut?"	1	PREF
3.5NAGLE_F_13	F	3.5	Adult	AdultInformantVid_1	NORM	PREF	Plates and cups	Teas and snacks	>70000	White	43.86	rainbow	0 (round white)	blue	0 (smiley face)	celery	0 (apple)	egg	0 (egg)	0	0	0	0	0	0	0	0	0	NORM
3.5NAGLE_F_13	F	3.5	Adult	AdultInformantVid_1	NORM	PREF	Plates and cups	Teas and snacks	>70000	White	43.86	rainbow	0 (round white)	blue	0 (smiley face)	celery	0 (apple)	egg	0 (egg)	0	0	0	0	0	0	0	0	0	PREF
3.5NAGLE_F_14	F	3.5	Adult	AdultInformantVid_2	NORM	PREF	Teas and snacks	Plates and cups	Did not indicate	White	40.54	rainbow	0 (rainbow)	blue	0 (Frozen)	orange	0 (orange)	egg	0 (egg)	0	0	0	0	0	0	0	0	0	NORM
3.5NAGLE_F_14	F	3.5	Adult	AdultInformantVid_2	NORM	PREF	Teas and snacks	Plates and cups	Did not indicate	White	40.54	rainbow	0 (rainbow)	blue	0 (Frozen)	orange	0 (orange)	egg	0 (egg)	0	0	0	0	0	0	0	0	0	PREF
3.5NAGLE_F_15	F	3.5	Adult	AdultInformantVid_3	PREF	NORM	Plates and cups	Teas and snacks	>70000	Black	39.78	rainbow	0 (rainbow)	Frozen	0 (Frozen)	orange	1	donut	0 (donut)	0	0	0	0	0	0	0	0	1	NORM
3.5NAGLE_F_15	F	3.5	Adult	AdultInformantVid_3	PREF	NORM	Plates and cups	Teas and snacks	>70000	Black	39.78	rainbow	0 (rainbow)	Frozen	0 (Frozen)	orange	1	donut	0 (donut)	0	0	0	0	0	0	0	0	0	PREF
3.5NAGLE_F_16	F	3.5	Adult	AdultInformantVid_4	PREF	NORM	Teas and snacks	Plates and cups	20000 to 29999	Black	39.06	rainbow	0 (rainbow)	red	0 (red)	apple	0 (apple)	cookie	0 (donut)	0	0	0	0	0	0	0	0	0	NORM
3.5NAGLE_F_16	F	3.5	Adult	AdultInformantVid_4	PREF	NORM	Teas and snacks	Plates and cups	20000 to 29999	Black	39.06	rainbow	0 (rainbow)	red	0 (red)	apple	0 (apple)	cookie	0 (donut)	0	0	0	0	0	0	0	0	0	PREF
3.5NAGLE_F_17	F	3.5	Adult	AdultInformantVid_1	NORM	PREF	Plates and cups	Teas and snacks	<19999	White	40.18	rainbow	0 (rainbow)	red	1	orange	1	egg	0 (donut)	0	0	0	0	0	0	0	0	1	NORM
3.5NAGLE_F_17	F	3.5	Adult	AdultInformantVid_1	NORM	PREF	Plates and cups	Teas and snacks	<19999	White	40.18	rainbow	0 (rainbow)	red	1	orange	1	egg	0 (donut)	0	0	0	0	0	0	0	0	1	PREF
3.5NAGLE_F_18	F	3.5	Adult	AdultInformantVid_2	NORM	PREF	Teas and snacks	Plates and cups	60000 to 69999	White	39.75	rainbow	0 (rainbow)	Frozen	0 (Frozen)	apple	0 (apple)	donut	0 (donut)	0	0	0	0	0	0	0	0	0	NORM
3.5NAGLE_F_18	F	3.5	Adult	AdultInformantVid_2	NORM	PREF	Teas and snacks	Plates and cups	60000 to 69999	White	39.75	rainbow	0 (rainbow)	Frozen	0 (Frozen)	apple	0 (apple)	donut	0 (donut)	0	0	0	0	0	0	0	0	0	PREF
3.5NAGLE_F_19	F	3.5	Adult	AdultInformantVid_3	PREF	NORM	Plates and cups	Teas and snacks	30000 to 39999	White	41.79	rainbow	0 (rainbow)	blue	0 (blue)	orange	0 (orange)	cookie	0 (donut)	0	0	0	0	0	0	0	0	0	NORM
3.5NAGLE_F_19	F	3.5	Adult	AdultInformantVid_3	PREF	NORM	Plates and cups	Teas and snacks	30000 to 39999	White	41.79	rainbow	0 (rainbow)	blue	0 (blue)	orange	0 (orange)	cookie	0 (donut)	0	0	0	0	0	0	0	0	0	PREF
3.5NAGLE_F_20	F	3.5	Adult	AdultInformantVid_4	PREF	NORM	Teas and snacks	Plates and cups	60000 to 69999	White	44.38	rainbow	0 (rainbow)	Frozen	0 (Frozen)	apple	0 (apple)	cookie	0 (cookie)	0	0	0	0	0	0	0	0	0	NORM
3.5NAGLE_F_20	F	3.5	Adult	AdultInformantVid_4	PREF	NORM	Teas and snacks	Plates and cups	60000 to 69999	White	44.38	rainbow	0 (rainbow)	Frozen	0 (Frozen)	apple	0 (apple)	cookie	0 (cookie)	0	0	0	0	0	0	0	0	0	PREF
3.5NAGLE_F_21	F	3.5	Adult	AdultInformantVid_1	NORM	PREF	Plates and cups	Teas and snacks	>70000	White	43.07	rainbow	0 (round white)	Frozen	1	potato	0 (apple)	donut	0 (donut)	1	"Maybe I'll use this one" "but that one always not use to other tea parties" "oh, which one should I use?" "that white plate"	1	"Maybe I'll use this one" "Uh that one is only for the other tea party" "Which one should I use?" "The blue one"	1*	"Maybe I'll use this one" "But that one's not used for� those are only for the other tea party" "Which one should I use?" "this one" (recommends celery tea)	1*	"Maybe I'll use this one" "But that�s only for the other one and this one is only for this one" (recommends donut)	1	NORM
3.5NAGLE_F_21	F	3.5	Adult	AdultInformantVid_1	NORM	PREF	Plates and cups	Teas and snacks	>70000	White	43.07	rainbow	0 (round white)	Frozen	1	potato	0 (apple)	donut	0 (donut)	1	"Maybe I'll use this one" "but that one always not use to other tea parties" "oh, which one should I use?" "that white plate"	1	"Maybe I'll use this one" "Uh that one is only for the other tea party" "Which one should I use?" "The blue one"	1*	"Maybe I'll use this one" "But that one's not used for� those are only for the other tea party" "Which one should I use?" "this one" (recommends celery tea)	1*	"Maybe I'll use this one" "But that�s only for the other one and this one is only for this one" (recommends donut)	0	PREF
3.5NAGLE_F_22	F	3.5	Adult	AdultInformantVid_2	NORM	PREF	Teas and snacks	Plates and cups	>70000	White	41.85	rainbow	0 (rainbow)	Frozen	0 (Frozen)	apple	1	donut	1	0	0	0	0	0	0	0	0	2	NORM
3.5NAGLE_F_22	F	3.5	Adult	AdultInformantVid_2	NORM	PREF	Teas and snacks	Plates and cups	>70000	White	41.85	rainbow	0 (rainbow)	Frozen	0 (Frozen)	apple	1	donut	1	0	0	0	0	0	0	0	0	0	PREF
3.5NAGLE_F_23a	F	3.5	Adult	AdultInformantVid_3	PREF	NORM	Plates and cups	Teas and snacks	>70000	White	43.76	round white	0 (rainbow)	smiley face	0 (smiley face)	apple	0 (apple)	donut	0 (donut)	0	0	0	0	0	0	0	0	0	NORM
3.5NAGLE_F_23a	F	3.5	Adult	AdultInformantVid_3	PREF	NORM	Plates and cups	Teas and snacks	>70000	White	43.76	round white	0 (rainbow)	smiley face	0 (smiley face)	apple	0 (apple)	donut	0 (donut)	0	0	0	0	0	0	0	0	0	PREF
3.5NAGLE_F_24a	F	3.5	Adult	AdultInformantVid_4	PREF	NORM	Teas and snacks	Plates and cups	>70000	White	44.98	rainbow	0 (zebra)	blue	0 (Frozen)	apple	0 (apple)	cookie	0 (cookie)	0	0	0	0	0	0	0	0	0	NORM
3.5NAGLE_F_24a	F	3.5	Adult	AdultInformantVid_4	PREF	NORM	Teas and snacks	Plates and cups	>70000	White	44.98	rainbow	0 (zebra)	blue	0 (Frozen)	apple	0 (apple)	cookie	0 (cookie)	0	0	0	0	0	0	0	0	0	PREF
3.5NAGLE_F_25	F	3.5	Adult	AdultInformantVid_1	NORM	PREF	Plates and cups	Teas and snacks	>70000	White	44.75	rainbow	0 (rainbow)	Frozen	1	apple	1	cookie	0 (cookie)	0	0	0	0	0	0	0	0	1	NORM
3.5NAGLE_F_25	F	3.5	Adult	AdultInformantVid_1	NORM	PREF	Plates and cups	Teas and snacks	>70000	White	44.75	rainbow	0 (rainbow)	Frozen	1	apple	1	cookie	0 (cookie)	0	0	0	0	0	0	0	0	1	PREF
3.5NAGLE_F_26	F	3.5	Adult	AdultInformantVid_2	NORM	PREF	Teas and snacks	Plates and cups	>70000	Black	42.02	rainbow	1	Frozen	1	orange	1	donut	1	1	"Maybe I'll use this one." "No Amanda says no. She said to use that one" (recommends square white plate)	1	"Maybe I'll use this one" "No Amanda says no. Use this one" (recommends blue cup).	1	"Maybe I'll use this one." "Mmm-mmm" and shakes her head (holds up potato tea).	1	"Maybe I'll use this one" "Amanda said no. She says he can have those" (recommends veggie snack)	2	NORM
3.5NAGLE_F_26	F	3.5	Adult	AdultInformantVid_2	NORM	PREF	Teas and snacks	Plates and cups	>70000	Black	42.02	rainbow	1	Frozen	1	orange	1	donut	1	1	"Maybe I'll use this one." "No Amanda says no. She said to use that one" (recommends square white plate)	1	"Maybe I'll use this one" "No Amanda says no. Use this one" (recommends blue cup).	1	"Maybe I'll use this one." "Mmm-mmm" and shakes her head (holds up potato tea).	1	"Maybe I'll use this one" "Amanda said no. She says he can have those" (recommends veggie snack)	2	PREF
3.5NAGLE_F_27	F	3.5	Adult	AdultInformantVid_3	PREF	NORM	Plates and cups	Teas and snacks	>70000	Black	40.7	rainbow	0 (rainbow)	smiley face	0 (Frozen)	apple	1	donut	1	0	0	0	0	0	0	0	0	2	NORM
3.5NAGLE_F_27	F	3.5	Adult	AdultInformantVid_3	PREF	NORM	Plates and cups	Teas and snacks	>70000	Black	40.7	rainbow	0 (rainbow)	smiley face	0 (Frozen)	apple	1	donut	1	0	0	0	0	0	0	0	0	0	PREF
3.5NAGLE_F_28	F	3.5	Adult	AdultInformantVid_4	PREF	NORM	Teas and snacks	Plates and cups	30000 to 39999	White / Hispanic	39.81	rainbow	0 (rainbow)	smiley face	0 (smiley face)	apple	0 (apple)	cookie	0 (cookie)	0	0	0	"you can have this one" *hands the Frozen cup*. Note by Leon: I changed it from 1* to 0 because K suggested using a cup that the kid previously liked, so the child wasn't really objecting.	0	0	0	0	0	NORM
3.5NAGLE_F_28	F	3.5	Adult	AdultInformantVid_4	PREF	NORM	Teas and snacks	Plates and cups	30000 to 39999	White / Hispanic	39.81	rainbow	0 (rainbow)	smiley face	0 (smiley face)	apple	0 (apple)	cookie	0 (cookie)	0	0	0	"you can have this one" *hands the Frozen cup*. Note by Leon: I changed it from 1* to 0 because K suggested using a cup that the kid previously liked, so the child wasn't really objecting.	0	0	0	0	0	PREF
3.5NAGLE_F_29	F	3.5	Adult	AdultInformantVid_1	NORM	PREF	Plates and cups	Teas and snacks	>70000	White	44.45	rainbow	1	Frozen	1	orange	0 (orange)	veggie	0 (donut)	NA	"Maybe I'll use..." But the kid had already put the square white plate down before the experimenter could finish.	1	Maybe I'll use this one "No use this one" places blue cup	1*	Maybe I'll use this one "No use this one" places orange tea	1*	Maybe I'll use this one "No use this one" places donut snack	2	NORM
3.5NAGLE_F_29	F	3.5	Adult	AdultInformantVid_1	NORM	PREF	Plates and cups	Teas and snacks	>70000	White	44.45	rainbow	1	Frozen	1	orange	0 (orange)	veggie	0 (donut)	NA	"Maybe I'll use..." But the kid had already put the square white plate down before the experimenter could finish.	1	Maybe I'll use this one "No use this one" places blue cup	1*	Maybe I'll use this one "No use this one" places orange tea	1*	Maybe I'll use this one "No use this one" places donut snack	0	PREF
3.5NAGLE_F_3	F	3.5	Adult	AdultInformantVid_3	PREF	NORM	Plates and cups	Teas and snacks	>70000	White	44.02	rainbow	0 (rainbow)	Frozen	0 (Frozen)	apple	0 (apple)	donut	0 (donut)	0	0	0	0	0	0	0	0	0	NORM
3.5NAGLE_F_3	F	3.5	Adult	AdultInformantVid_3	PREF	NORM	Plates and cups	Teas and snacks	>70000	White	44.02	rainbow	0 (rainbow)	Frozen	0 (Frozen)	apple	0 (apple)	donut	0 (donut)	0	0	0	0	0	0	0	0	0	PREF
3.5NAGLE_F_30	F	3.5	Adult	AdultInformantVid_2	NORM	PREF	Teas and snacks	Plates and cups	40000 to 49999	Hispanic	39.68	rainbow	1	Frozen	0 (Frozen)	apple	0 (orange)	donut	0 (donut)	1	"Maybe I'll use this one" "No that one's for (unintelligible) birthday" "Okay, which one should I use this one?" Recommends square white plate	0	0	0	0	1*	"Maybe I'll use this one" "The egg one"	0	NORM
3.5NAGLE_F_30	F	3.5	Adult	AdultInformantVid_2	NORM	PREF	Teas and snacks	Plates and cups	40000 to 49999	Hispanic	39.68	rainbow	1	Frozen	0 (Frozen)	apple	0 (orange)	donut	0 (donut)	1	"Maybe I'll use this one" "No that one's for (unintelligible) birthday" "Okay, which one should I use this one?" Recommends square white plate	0	0	0	0	1*	"Maybe I'll use this one" "The egg one"	1	PREF
3.5NAGLE_F_31	F	3.5	Adult	AdultInformantVid_3	PREF	NORM	Plates and cups	Teas and snacks	>70000	White	39.09	rainbow	0 (rainbow)	smiley face	0 (Frozen)	orange	0 (orange)	veggie	0 (veggie)	0	0	0	0	0	0	0	0	0	NORM
3.5NAGLE_F_31	F	3.5	Adult	AdultInformantVid_3	PREF	NORM	Plates and cups	Teas and snacks	>70000	White	39.09	rainbow	0 (rainbow)	smiley face	0 (Frozen)	orange	0 (orange)	veggie	0 (veggie)	0	0	0	0	0	0	0	0	0	PREF
3.5NAGLE_F_4	F	3.5	Adult	AdultInformantVid_4	PREF	NORM	Teas and snacks	Plates and cups	>70000	Asian / White	44.88	rainbow	0 (rainbow)	Frozen	0 (Frozen)	apple	0 (apple)	cookie	0 (cookie)	0	0	0	0	0	0	0	0	0	NORM
3.5NAGLE_F_4	F	3.5	Adult	AdultInformantVid_4	PREF	NORM	Teas and snacks	Plates and cups	>70000	Asian / White	44.88	rainbow	0 (rainbow)	Frozen	0 (Frozen)	apple	0 (apple)	cookie	0 (cookie)	0	0	0	0	0	0	0	0	0	PREF
3.5NAGLE_F_5	F	3.5	Adult	AdultInformantVid_1	NORM	PREF	Plates and cups	Teas and snacks	Did not indicate	Black / White	41.72	rainbow	0 (rainbow)	Frozen	0 (Frozen)	celery	0 (celery)	cookie	0 (donut)	0	0	0	0	0	0	0	0	0	NORM
3.5NAGLE_F_5	F	3.5	Adult	AdultInformantVid_1	NORM	PREF	Plates and cups	Teas and snacks	Did not indicate	Black / White	41.72	rainbow	0 (rainbow)	Frozen	0 (Frozen)	celery	0 (celery)	cookie	0 (donut)	0	0	0	0	0	0	0	0	0	PREF
3.5NAGLE_F_6a	F	3.5	Adult	AdultInformantVid_2	NORM	PREF	Teas and snacks	Plates and cups	>70000	Asian / White	43.1	rainbow	0 (rainbow)	Frozen	0 (smiley face)	apple	0 (apple)	veggie	0 (donut)	0	0	0	0	0	0	0	0	0	NORM
3.5NAGLE_F_6a	F	3.5	Adult	AdultInformantVid_2	NORM	PREF	Teas and snacks	Plates and cups	>70000	Asian / White	43.1	rainbow	0 (rainbow)	Frozen	0 (smiley face)	apple	0 (apple)	veggie	0 (donut)	0	0	0	0	0	0	0	0	0	PREF
3.5NAGLE_F_7	F	3.5	Adult	AdultInformantVid_3	PREF	NORM	Plates and cups	Teas and snacks	>70000	White	44.38	rainbow	0 (rainbow)	Frozen	0 (red)	apple	1	donut	1	0	0	0	0	0	0	0	0	2	NORM
3.5NAGLE_F_7	F	3.5	Adult	AdultInformantVid_3	PREF	NORM	Plates and cups	Teas and snacks	>70000	White	44.38	rainbow	0 (rainbow)	Frozen	0 (red)	apple	1	donut	1	0	0	0	0	0	0	0	0	0	PREF
3.5NAGLE_F_8	F	3.5	Adult	AdultInformantVid_4	PREF	NORM	Teas and snacks	Plates and cups	60000 to 69999	White	44.84	rainbow	0 (rainbow)	Frozen	0 (red)	celery	0 (apple)	donut	0 (donut)	0	0	0	0	0	0	0	0	0	NORM
3.5NAGLE_F_8	F	3.5	Adult	AdultInformantVid_4	PREF	NORM	Teas and snacks	Plates and cups	60000 to 69999	White	44.84	rainbow	0 (rainbow)	Frozen	0 (red)	celery	0 (apple)	donut	0 (donut)	0	0	0	0	0	0	0	0	0	PREF
3.5NAGLE_F_9	F	3.5	Adult	AdultInformantVid_1	NORM	PREF	Plates and cups	Teas and snacks	>70000	Black	42.15	rainbow	0 (rainbow)	blue	0 (blue)	orange	0 (orange)	donut	0 (donut)	0	0	0	0	0	0	0	0	0	NORM
3.5NAGLE_F_9	F	3.5	Adult	AdultInformantVid_1	NORM	PREF	Plates and cups	Teas and snacks	>70000	Black	42.15	rainbow	0 (rainbow)	blue	0 (blue)	orange	0 (orange)	donut	0 (donut)	0	0	0	0	0	0	0	0	0	PREF
3.5NAGLE_M_10	M	3.5	Adult	AdultInformantVid_2	NORM	PREF	Teas and snacks	Plates and cups	>70000	White	41.65	zebra	0 (zebra)	smiley face	0 (Frozen)	apple	0 (apple)	donut	1	1*	"Not that one maybe this one" points to zebra plate	1*	"Maybe this cup" gives Frozen	0	0	0	0	1	NORM
3.5NAGLE_M_10	M	3.5	Adult	AdultInformantVid_2	NORM	PREF	Teas and snacks	Plates and cups	>70000	White	41.65	zebra	0 (zebra)	smiley face	0 (Frozen)	apple	0 (apple)	donut	1	1*	"Not that one maybe this one" points to zebra plate	1*	"Maybe this cup" gives Frozen	0	0	0	0	0	PREF
3.5NAGLE_M_11	M	3.5	Adult	AdultInformantVid_3	PREF	NORM	Plates and cups	Teas and snacks	>70000	White	44.09	rainbow	0 (rainbow)	Frozen	0 (Frozen)	potato	0 (apple)	donut	0 (donut)	0	0	1*	"Maybe I'll use this one" "I already got one" (he advocated for a smiley face cup)	0	0	0	0	0	NORM
3.5NAGLE_M_11	M	3.5	Adult	AdultInformantVid_3	PREF	NORM	Plates and cups	Teas and snacks	>70000	White	44.09	rainbow	0 (rainbow)	Frozen	0 (Frozen)	potato	0 (apple)	donut	0 (donut)	0	0	1*	"Maybe I'll use this one" "I already got one" (he advocated for a smiley face cup)	0	0	0	0	0	PREF
3.5NAGLE_M_12	M	3.5	Adult	AdultInformantVid_4	PREF	NORM	Teas and snacks	Plates and cups	50000 to 59999	White	44.98	rainbow	1	Frozen	1	orange	1	donut	0 (donut)	0	0	1	"Maybe I'll use this one" "No" "Which one should I use?" "The blue one" "The blue one?" "Yes"	0	0	0	0	2	NORM
3.5NAGLE_M_12	M	3.5	Adult	AdultInformantVid_4	PREF	NORM	Teas and snacks	Plates and cups	50000 to 59999	White	44.98	rainbow	1	Frozen	1	orange	1	donut	0 (donut)	0	0	1	"Maybe I'll use this one" "No" "Which one should I use?" "The blue one" "The blue one?" "Yes"	0	0	0	0	1	PREF
3.5NAGLE_M_13a	M	3.5	Adult	AdultInformantVid_1	NORM	PREF	Plates and cups	Teas and snacks	>70000	White	43.56	rainbow	1	red	1	apple	1	donut	1	0	0	0	0	0	0	0	0	2	NORM
3.5NAGLE_M_13a	M	3.5	Adult	AdultInformantVid_1	NORM	PREF	Plates and cups	Teas and snacks	>70000	White	43.56	rainbow	1	red	1	apple	1	donut	1	0	0	0	0	0	0	0	0	2	PREF
3.5NAGLE_M_14	M	3.5	Adult	AdultInformantVid_2	NORM	PREF	Teas and snacks	Plates and cups	60000 to 69999	White	39.88	rainbow	0 (rainbow)	Frozen	1	orange	0 (apple)	cookie	0 (donut)	0	0	0	0	0	0	0	0	0	NORM
3.5NAGLE_M_14	M	3.5	Adult	AdultInformantVid_2	NORM	PREF	Teas and snacks	Plates and cups	60000 to 69999	White	39.88	rainbow	0 (rainbow)	Frozen	1	orange	0 (apple)	cookie	0 (donut)	0	0	0	0	0	0	0	0	1	PREF
3.5NAGLE_M_15a	M	3.5	Adult	AdultInformantVid_3	PREF	NORM	Plates and cups	Teas and snacks	30000 to 39999	Black	40.5	rainbow	1	blue	0 (blue)	potato	0 (potato)	cookie	1	1*	"Should I use this one?" "No, use this one" hands rainbow plate	1*	"Should I use this one?" "No. This one" hands red cup	1*	"should I use this one?" "No. This one" hands apple tea	1*	"Should I use this one?" "No" "Which one should I use?" "Cookie" hands cookie	1	NORM
3.5NAGLE_M_15a	M	3.5	Adult	AdultInformantVid_3	PREF	NORM	Plates and cups	Teas and snacks	30000 to 39999	Black	40.5	rainbow	1	blue	0 (blue)	potato	0 (potato)	cookie	1	1*	"Should I use this one?" "No, use this one" hands rainbow plate	1*	"Should I use this one?" "No. This one" hands red cup	1*	"should I use this one?" "No. This one" hands apple tea	1*	"Should I use this one?" "No" "Which one should I use?" "Cookie" hands cookie	1	PREF
3.5NAGLE_M_16	M	3.5	Adult	AdultInformantVid_4	PREF	NORM	Teas and snacks	Plates and cups	>70000	White	42.21	rainbow	0 (rainbow)	Frozen	0 (Frozen)	apple	0 (apple)	donut	0 (donut)	0	0	0	0	0	0	0	0	0	NORM
3.5NAGLE_M_16	M	3.5	Adult	AdultInformantVid_4	PREF	NORM	Teas and snacks	Plates and cups	>70000	White	42.21	rainbow	0 (rainbow)	Frozen	0 (Frozen)	apple	0 (apple)	donut	0 (donut)	0	0	0	0	0	0	0	0	0	PREF
3.5NAGLE_M_17	M	3.5	Adult	AdultInformantVid_1	NORM	PREF	Plates and cups	Teas and snacks	>70000	Asian	41.88	rainbow	0 (rainbow)	red	1	apple	1	cookie	0 (cookie)	1*	"should I use this one? "no" "which one should I use" hands the rainbow plate	0	0	1*	"maybe I'll use this one" "no, this one" hands the apple tea	0	0	1	NORM
3.5NAGLE_M_17	M	3.5	Adult	AdultInformantVid_1	NORM	PREF	Plates and cups	Teas and snacks	>70000	Asian	41.88	rainbow	0 (rainbow)	red	1	apple	1	cookie	0 (cookie)	1*	"should I use this one? "no" "which one should I use" hands the rainbow plate	0	0	1*	"maybe I'll use this one" "no, this one" hands the apple tea	0	0	1	PREF
3.5NAGLE_M_18	M	3.5	Adult	AdultInformantVid_2	NORM	PREF	Teas and snacks	Plates and cups	>70000	White	39.02	rainbow	0 (rainbow)	red	1	orange	0 (orange)	cookie	0 (cookie)	1	had put rainbow plate on table before Squirrel chose one. Squirrel then said "should I use this plate?" and he went back to plates and said "how about something else. How about this one? "And suggested square white	1	"Maybe I'll use this cup" "How about this cup?" and chose blue	1*	"Should I use this one?" "How bout this one?" suggests orange, then when I put orange on table he says "no this one" and suggests potato, then when potato is on table, switches it back to orange	0	0	0	NORM
3.5NAGLE_M_18	M	3.5	Adult	AdultInformantVid_2	NORM	PREF	Teas and snacks	Plates and cups	>70000	White	39.02	rainbow	0 (rainbow)	red	1	orange	0 (orange)	cookie	0 (cookie)	1	had put rainbow plate on table before Squirrel chose one. Squirrel then said "should I use this plate?" and he went back to plates and said "how about something else. How about this one? "And suggested square white	1	"Maybe I'll use this cup" "How about this cup?" and chose blue	1*	"Should I use this one?" "How bout this one?" suggests orange, then when I put orange on table he says "no this one" and suggests potato, then when potato is on table, switches it back to orange	0	0	1	PREF
3.5NAGLE_M_19	M	3.5	Adult	AdultInformantVid_3	PREF	NORM	Plates and cups	Teas and snacks	>70000	White	40.14	rainbow	1	smiley face	1	apple	1	cookie	1	0	0	1*	"Should I use this one?" shakes head and points to smiley face cup.	0	0	0	I don't think it was a protest, but when I said, "maybe I'll use this one", he said, "those are not for eating" (maybe referring to it being plastic), and when I said, "should I use this one?" he said mm-hmm (in the affirmative).	2	NORM
3.5NAGLE_M_19	M	3.5	Adult	AdultInformantVid_3	PREF	NORM	Plates and cups	Teas and snacks	>70000	White	40.14	rainbow	1	smiley face	1	apple	1	cookie	1	0	0	1*	"Should I use this one?" shakes head and points to smiley face cup.	0	0	0	I don't think it was a protest, but when I said, "maybe I'll use this one", he said, "those are not for eating" (maybe referring to it being plastic), and when I said, "should I use this one?" he said mm-hmm (in the affirmative).	2	PREF
3.5NAGLE_M_20	M	3.5	Adult	AdultInformantVid_4	PREF	NORM	Teas and snacks	Plates and cups	>70000	White / Hispanic	41.75	rainbow	0 (rainbow)	Frozen	0 (Frozen)	apple	0 (apple)	donut	0 (donut)	0	0	0	0	0	0	0	0	0	NORM
3.5NAGLE_M_20	M	3.5	Adult	AdultInformantVid_4	PREF	NORM	Teas and snacks	Plates and cups	>70000	White / Hispanic	41.75	rainbow	0 (rainbow)	Frozen	0 (Frozen)	apple	0 (apple)	donut	0 (donut)	0	0	0	0	0	0	0	0	0	PREF
3.5NAGLE_M_21	M	3.5	Adult	AdultInformantVid_1	NORM	PREF	Plates and cups	Teas and snacks	>70000	White	43.79	rainbow	0 (rainbow)	smiley face	0 (smiley face)	apple	0 (apple)	donut	0 (donut)	0	0	0	0	0	0	0	0	0	NORM
3.5NAGLE_M_21	M	3.5	Adult	AdultInformantVid_1	NORM	PREF	Plates and cups	Teas and snacks	>70000	White	43.79	rainbow	0 (rainbow)	smiley face	0 (smiley face)	apple	0 (apple)	donut	0 (donut)	0	0	0	0	0	0	0	0	0	PREF
3.5NAGLE_M_22	M	3.5	Adult	AdultInformantVid_2	NORM	PREF	Teas and snacks	Plates and cups	30000 to 39999	White / Hispanic	42.44	rainbow	1	red	1	potato	0 (potato)	cookie	1	1*	"Should I use this one?" "No, use this one" hands rainbow plate	1*	"Should I use this one?" "No. This one" hands red and blue cups	1*	"should I use this one?" "No. This one" hands apple tea	1*	"Should I use this one?" "No" "Which one should I use?" "This one" hands cookie	1	NORM
3.5NAGLE_M_22	M	3.5	Adult	AdultInformantVid_2	NORM	PREF	Teas and snacks	Plates and cups	30000 to 39999	White / Hispanic	42.44	rainbow	1	red	1	potato	0 (potato)	cookie	1	1*	"Should I use this one?" "No, use this one" hands rainbow plate	1*	"Should I use this one?" "No. This one" hands red and blue cups	1*	"should I use this one?" "No. This one" hands apple tea	1*	"Should I use this one?" "No" "Which one should I use?" "This one" hands cookie	2	PREF
3.5NAGLE_M_23	M	3.5	Adult	AdultInformantVid_3	PREF	NORM	Plates and cups	Teas and snacks	20000 to 29999	Black	44.84	zebra	0 (zebra)	Frozen	0 (Frozen)	apple	0 (apple)	veggie	0 (veggie)	0	0	0	0	0	0	0	0	0	NORM
3.5NAGLE_M_23	M	3.5	Adult	AdultInformantVid_3	PREF	NORM	Plates and cups	Teas and snacks	20000 to 29999	Black	44.84	zebra	0 (zebra)	Frozen	0 (Frozen)	apple	0 (apple)	veggie	0 (veggie)	0	0	0	0	0	0	0	0	0	PREF
3.5NAGLE_M_24	M	3.5	Adult	AdultInformantVid_4	PREF	NORM	Teas and snacks	Plates and cups	>70000	Asian	43.99	round white	0 (round white)	red	1	apple	0 (apple)	cookie	0 (cookie)	0	0	0	0	0	0	0	0	1	NORM
3.5NAGLE_M_24	M	3.5	Adult	AdultInformantVid_4	PREF	NORM	Teas and snacks	Plates and cups	>70000	Asian	43.99	round white	0 (round white)	red	1	apple	0 (apple)	cookie	0 (cookie)	0	0	0	0	0	0	0	0	0	PREF
3.5NAGLE_M_25	M	3.5	Adult	AdultInformantVid_1	NORM	PREF	Plates and cups	Teas and snacks	>70000	White	39.29	rainbow	0 (rainbow)	smiley face	1	apple	1	egg	1	0	0	0	0	0	0	0	0	1	NORM
3.5NAGLE_M_25	M	3.5	Adult	AdultInformantVid_1	NORM	PREF	Plates and cups	Teas and snacks	>70000	White	39.29	rainbow	0 (rainbow)	smiley face	1	apple	1	egg	1	0	0	0	0	0	0	0	0	2	PREF
3.5NAGLE_M_4	M	3.5	Adult	AdultInformantVid_4	PREF	NORM	Teas and snacks	Plates and cups	>70000	White	43.33	zebra	1	blue	0 (blue)	apple	0 (apple)	donut	0 (donut)	1	"Should I use this plate?" He shakes head. "No? Which plate should I use?" He pointed to the square white plate.	1	"Should I use this cup?" He points to the blue cup.	0	0	1*	No verbalization, but he pointed to the donut.	1	NORM
3.5NAGLE_M_4	M	3.5	Adult	AdultInformantVid_4	PREF	NORM	Teas and snacks	Plates and cups	>70000	White	43.33	zebra	1	blue	0 (blue)	apple	0 (apple)	donut	0 (donut)	1	"Should I use this plate?" He shakes head. "No? Which plate should I use?" He pointed to the square white plate.	1	"Should I use this cup?" He points to the blue cup.	0	0	1*	No verbalization, but he pointed to the donut.	0	PREF
3.5NAGLE_M_5	M	3.5	Adult	AdultInformantVid_1	NORM	PREF	Plates and cups	Teas and snacks	>70000	White	44.71	zebra	0 (zebra)	smiley face	0 (red)	apple	0 (orange)	cookie	0 (donut)	1*	"Should I use this one?" "You will use this one" recommends zebra plate	0	0	0	0	0	0	0	NORM
3.5NAGLE_M_5	M	3.5	Adult	AdultInformantVid_1	NORM	PREF	Plates and cups	Teas and snacks	>70000	White	44.71	zebra	0 (zebra)	smiley face	0 (red)	apple	0 (orange)	cookie	0 (donut)	1*	"Should I use this one?" "You will use this one" recommends zebra plate	0	0	0	0	0	0	0	PREF
3.5NAGLE_M_6	M	3.5	Adult	AdultInformantVid_2	NORM	PREF	Teas and snacks	Plates and cups	>70000	White	43.53	zebra	1	blue	0 (blue)	apple	1	cookie	1	0	0	0	0	1*	"Should I use this tea? "Uhh no" "which one should I use?" "Uhh apple"	0	0	2	NORM
3.5NAGLE_M_6	M	3.5	Adult	AdultInformantVid_2	NORM	PREF	Teas and snacks	Plates and cups	>70000	White	43.53	zebra	1	blue	0 (blue)	apple	1	cookie	1	0	0	0	0	1*	"Should I use this tea? "Uhh no" "which one should I use?" "Uhh apple"	0	0	1	PREF
3.5NAGLE_M_7	M	3.5	Adult	AdultInformantVid_3	PREF	NORM	Plates and cups	Teas and snacks	50000 to 59999	White	41.56	rainbow	1	smiley face	1	celery	1	donut	1	0	0	0	0	0	0	0	0	2	NORM
3.5NAGLE_M_7	M	3.5	Adult	AdultInformantVid_3	PREF	NORM	Plates and cups	Teas and snacks	50000 to 59999	White	41.56	rainbow	1	smiley face	1	celery	1	donut	1	0	0	0	0	0	0	0	0	2	PREF
3.5NAGLE_M_8	M	3.5	Adult	AdultInformantVid_4	PREF	NORM	Teas and snacks	Plates and cups	>70000	White	39.29	rainbow	0 (rainbow)	blue	0 (blue)	orange	0 (orange)	donut	0 (donut)	0	0	0	0	0	0	0	0	0	NORM
3.5NAGLE_M_8	M	3.5	Adult	AdultInformantVid_4	PREF	NORM	Teas and snacks	Plates and cups	>70000	White	39.29	rainbow	0 (rainbow)	blue	0 (blue)	orange	0 (orange)	donut	0 (donut)	0	0	0	0	0	0	0	0	0	PREF
3.5NAGLE_M_9	M	3.5	Adult	AdultInformantVid_1	NORM	PREF	Plates and cups	Teas and snacks	>70000	White	39.22	rainbow	0 (rainbow)	Frozen	0 (Frozen)	apple	0 (apple)	egg	0 (egg)	1*	"Should I use this plate?" Shakes head no. "No? Which plate should I use?" "That one, the color plate" (points to rainbow plate)	0	0	0	0	0	0	0	NORM
3.5NAGLE_M_9	M	3.5	Adult	AdultInformantVid_1	NORM	PREF	Plates and cups	Teas and snacks	>70000	White	39.22	rainbow	0 (rainbow)	Frozen	0 (Frozen)	apple	0 (apple)	egg	0 (egg)	1*	"Should I use this plate?" Shakes head no. "No? Which plate should I use?" "That one, the color plate" (points to rainbow plate)	0	0	0	0	0	0	0	PREF
3.5NAPP_F_1	F	3.5	Peer	PeerVid_1	NORM	PREF	Plates and cups	Teas and snacks	>70000	Asian / White	43.23	round white	1	Frozen	1	potato	0 (potato)	cookie	1	0	0	1	"Should I use this one" "Nah" Handed blue cup	1	"Should I use this one?" "Let's use this" Hands potato tea	1*	"Should I use that one?" "Let's use this" Gives cookie	2	NORM
3.5NAPP_F_1	F	3.5	Peer	PeerVid_1	NORM	PREF	Plates and cups	Teas and snacks	>70000	Asian / White	43.23	round white	1	Frozen	1	potato	0 (potato)	cookie	1	0	0	1	"Should I use this one" "Nah" Handed blue cup	1	"Should I use this one?" "Let's use this" Hands potato tea	1*	"Should I use that one?" "Let's use this" Gives cookie	1	PREF
3.5NAPP_F_10b	F	3.5	Peer	PeerVid_2	NORM	PREF	Teas and snacks	Plates and cups	>70000	White	39.29	rainbow	0 (rainbow)	blue	0 (blue)	apple	0 (apple)	donut	0 (donut)	0	0	0	0	0	0	0	0	0	NORM
3.5NAPP_F_10b	F	3.5	Peer	PeerVid_2	NORM	PREF	Teas and snacks	Plates and cups	>70000	White	39.29	rainbow	0 (rainbow)	blue	0 (blue)	apple	0 (apple)	donut	0 (donut)	0	0	0	0	0	0	0	0	0	PREF
3.5NAPP_F_11	F	3.5	Peer	PeerVid_3	PREF	NORM	Plates and cups	Teas and snacks	>70000	White	41.06	rainbow	0 (rainbow)	Frozen	0 (Frozen)	celery	0 (orange)	donut	0 (cookie)	0	0	0	0	0	0	0	0	0	NORM
3.5NAPP_F_11	F	3.5	Peer	PeerVid_3	PREF	NORM	Plates and cups	Teas and snacks	>70000	White	41.06	rainbow	0 (rainbow)	Frozen	0 (Frozen)	celery	0 (orange)	donut	0 (cookie)	0	0	0	0	0	0	0	0	0	PREF
3.5NAPP_F_12	F	3.5	Peer	PeerVid_4	PREF	NORM	Teas and snacks	Plates and cups	>70000	White	38.53	rainbow	0 (rainbow)	smiley face	1	apple	0 (apple)	donut	0 (donut)	0	0	0	0	0	0	0	0	1	NORM
3.5NAPP_F_12	F	3.5	Peer	PeerVid_4	PREF	NORM	Teas and snacks	Plates and cups	>70000	White	38.53	rainbow	0 (rainbow)	smiley face	1	apple	0 (apple)	donut	0 (donut)	0	0	0	0	0	0	0	0	0	PREF
3.5NAPP_F_13	F	3.5	Peer	PeerVid_1	NORM	PREF	Plates and cups	Teas and snacks	>70000	White	38.66	rainbow	0 (rainbow)	Frozen	0 (Frozen)	apple	0 (orange)	cookie	0 (cookie)	1*	"Maybe I'll use this one" "Actually, use that one" (recommends rainbow plate)	1*	"Maybe I'll use this one" "That one" (recommends Frozen cup)	1*	"Maybe I'll use this one" "Nope. This one" (recommends orange tea)	1*	"Should I use this one? (asking about donut)" "Nope" (but she just brings more donuts to the table).	0	NORM
3.5NAPP_F_13	F	3.5	Peer	PeerVid_1	NORM	PREF	Plates and cups	Teas and snacks	>70000	White	38.66	rainbow	0 (rainbow)	Frozen	0 (Frozen)	apple	0 (orange)	cookie	0 (cookie)	1*	"Maybe I'll use this one" "Actually, use that one" (recommends rainbow plate)	1*	"Maybe I'll use this one" "That one" (recommends Frozen cup)	1*	"Maybe I'll use this one" "Nope. This one" (recommends orange tea)	1*	"Should I use this one? (asking about donut)" "Nope" (but she just brings more donuts to the table).	0	PREF
3.5NAPP_F_14a	F	3.5	Peer	PeerVid_2	NORM	PREF	Teas and snacks	Plates and cups	>70000	White	41.1	rainbow	0 (rainbow)	Frozen	0 (Frozen)	apple	0 (apple)	cookie	0 (cookie)	0	0	0	0	0	0	0	0	0	NORM
3.5NAPP_F_14a	F	3.5	Peer	PeerVid_2	NORM	PREF	Teas and snacks	Plates and cups	>70000	White	41.1	rainbow	0 (rainbow)	Frozen	0 (Frozen)	apple	0 (apple)	cookie	0 (cookie)	0	0	0	0	0	0	0	0	0	PREF
3.5NAPP_F_15	F	3.5	Peer	PeerVid_3	PREF	NORM	Plates and cups	Teas and snacks	40000 to 49999	White	42.18	zebra	0 (rainbow)	Frozen	0 (Frozen)	apple	0 (apple)	cookie	0 (egg)	1*	"should I use this plate?" Shakes head no. "Which one should I use?" Points to rainbow	0	0	0	0	0	0	0	NORM
3.5NAPP_F_15	F	3.5	Peer	PeerVid_3	PREF	NORM	Plates and cups	Teas and snacks	40000 to 49999	White	42.18	zebra	0 (rainbow)	Frozen	0 (Frozen)	apple	0 (apple)	cookie	0 (egg)	1*	"should I use this plate?" Shakes head no. "Which one should I use?" Points to rainbow	0	0	0	0	0	0	0	PREF
3.5NAPP_F_16	F	3.5	Peer	PeerVid_4	PREF	NORM	Teas and snacks	Plates and cups	N/A	White / Hispanic	44.84	rainbow	0 (rainbow)	Frozen	0 (Frozen)	orange	0 (orange)	donut	0 (donut)	1*	"Should I use this one?" "No" "No? Which one should I use?" This one and grabs rainbow plate	1	"And Maybe I'll use this one?" "Noo� this one" grabs blue cup	0	0	0	"You want an egg?" before Squirrel even suggested his own snack. When Squirrel suggested his own snack, she said that was fine	0	NORM
3.5NAPP_F_16	F	3.5	Peer	PeerVid_4	PREF	NORM	Teas and snacks	Plates and cups	N/A	White / Hispanic	44.84	rainbow	0 (rainbow)	Frozen	0 (Frozen)	orange	0 (orange)	donut	0 (donut)	1*	"Should I use this one?" "No" "No? Which one should I use?" This one and grabs rainbow plate	1	"And Maybe I'll use this one?" "Noo� this one" grabs blue cup	0	0	0	"You want an egg?" before Squirrel even suggested his own snack. When Squirrel suggested his own snack, she said that was fine	0	PREF
3.5NAPP_F_18	F	3.5	Peer	PeerVid_2	NORM	PREF	Teas and snacks	Plates and cups	>70000	White	42.21	rainbow	0 (rainbow)	Frozen	0 (Frozen)	apple	0 (apple)	donut	0 (cookie)	0	0	0	0	0	0	0	0	0	NORM
3.5NAPP_F_18	F	3.5	Peer	PeerVid_2	NORM	PREF	Teas and snacks	Plates and cups	>70000	White	42.21	rainbow	0 (rainbow)	Frozen	0 (Frozen)	apple	0 (apple)	donut	0 (cookie)	0	0	0	0	0	0	0	0	0	PREF
3.5NAPP_F_19	F	3.5	Peer	PeerVid_3	PREF	NORM	Plates and cups	Teas and snacks	60000 to 69999	White	40.08	rainbow	0 (rainbow)	Frozen	0 (Frozen)	orange	1	egg	1	0	0	0	0	0	0	0	0	2	NORM
3.5NAPP_F_19	F	3.5	Peer	PeerVid_3	PREF	NORM	Plates and cups	Teas and snacks	60000 to 69999	White	40.08	rainbow	0 (rainbow)	Frozen	0 (Frozen)	orange	1	egg	1	0	0	0	0	0	0	0	0	0	PREF
3.5NAPP_F_2	F	3.5	Peer	PeerVid_2	NORM	PREF	Teas and snacks	Plates and cups	>70000	White	44.02	rainbow	0 (rainbow)	Frozen	0 (Frozen)	orange	0 (orange)	donut	0 (donut)	1*	"Should I use this one?" shakes head. "No? which one should I use?" "The polka dot"	1*	"Should I use this one?" shakes head. "Which one should I use?" Indicates Frozen cup	0	0	0	0	0	NORM
3.5NAPP_F_2	F	3.5	Peer	PeerVid_2	NORM	PREF	Teas and snacks	Plates and cups	>70000	White	44.02	rainbow	0 (rainbow)	Frozen	0 (Frozen)	orange	0 (orange)	donut	0 (donut)	1*	"Should I use this one?" shakes head. "No? which one should I use?" "The polka dot"	1*	"Should I use this one?" shakes head. "Which one should I use?" Indicates Frozen cup	0	0	0	0	0	PREF
3.5NAPP_F_20	F	3.5	Peer	PeerVid_4	PREF	NORM	Teas and snacks	Plates and cups	60000 to 69999	White	42.81	rainbow	0 (zebra)	Frozen	0 (Frozen)	orange	0 (orange)	donut	0 (donut)	0	0	0	0	0	0	0	0	0	NORM
3.5NAPP_F_20	F	3.5	Peer	PeerVid_4	PREF	NORM	Teas and snacks	Plates and cups	60000 to 69999	White	42.81	rainbow	0 (zebra)	Frozen	0 (Frozen)	orange	0 (orange)	donut	0 (donut)	0	0	0	0	0	0	0	0	0	PREF
3.5NAPP_F_21	F	3.5	Peer	PeerVid_1	NORM	PREF	Plates and cups	Teas and snacks	>70000	White / Hispanic	44.19	rainbow	0 (rainbow)	Frozen	1	orange	0 (orange)	cookie	0 (cookie)	0	0	0	0	0	0	0	0	1	NORM
3.5NAPP_F_21	F	3.5	Peer	PeerVid_1	NORM	PREF	Plates and cups	Teas and snacks	>70000	White / Hispanic	44.19	rainbow	0 (rainbow)	Frozen	1	orange	0 (orange)	cookie	0 (cookie)	0	0	0	0	0	0	0	0	0	PREF
3.5NAPP_F_22a	F	3.5	Peer	PeerVid_2	NORM	PREF	Teas and snacks	Plates and cups	>70000	White	39.22	rainbow	0 (rainbow)	Frozen	1	orange	0 (orange)	donut	0 (donut)	0	0	0	0	0	0	0	0	0	NORM
3.5NAPP_F_22a	F	3.5	Peer	PeerVid_2	NORM	PREF	Teas and snacks	Plates and cups	>70000	White	39.22	rainbow	0 (rainbow)	Frozen	1	orange	0 (orange)	donut	0 (donut)	0	0	0	0	0	0	0	0	1	PREF
3.5NAPP_F_23	F	3.5	Peer	PeerVid_3	PREF	NORM	Plates and cups	Teas and snacks	>70000	White	43.79	rainbow	0 (rainbow)	Frozen	0 (Frozen)	potato	0 (potato)	egg	1	0	0	0	0	0	0	0	0	1	NORM
3.5NAPP_F_23	F	3.5	Peer	PeerVid_3	PREF	NORM	Plates and cups	Teas and snacks	>70000	White	43.79	rainbow	0 (rainbow)	Frozen	0 (Frozen)	potato	0 (potato)	egg	1	0	0	0	0	0	0	0	0	0	PREF
3.5NAPP_F_24	F	3.5	Peer	PeerVid_4	PREF	NORM	Teas and snacks	Plates and cups	>70000	White	44.75	rainbow	0 (rainbow)	blue	0 (blue)	apple	0 (apple)	egg	0 (egg)	0	0	0	0	0	0	0	0	0	NORM
3.5NAPP_F_24	F	3.5	Peer	PeerVid_4	PREF	NORM	Teas and snacks	Plates and cups	>70000	White	44.75	rainbow	0 (rainbow)	blue	0 (blue)	apple	0 (apple)	egg	0 (egg)	0	0	0	0	0	0	0	0	0	PREF
3.5NAPP_F_26	F	3.5	Peer	PeerVid_2	NORM	PREF	Teas and snacks	Plates and cups	>70000	White	42.87	square white	0 (square white)	blue	0 (blue)	apple	1	cookie	1	1*	"maybe I'll use this one" hands me the rainbow plate	0	0	1	"maybe I'll use this one." holds up potato tea "should I use this one?" hands me potato tea	0	0	2	NORM
3.5NAPP_F_26	F	3.5	Peer	PeerVid_2	NORM	PREF	Teas and snacks	Plates and cups	>70000	White	42.87	square white	0 (square white)	blue	0 (blue)	apple	1	cookie	1	1*	"maybe I'll use this one" hands me the rainbow plate	0	0	1	"maybe I'll use this one." holds up potato tea "should I use this one?" hands me potato tea	0	0	0	PREF
3.5NAPP_F_4	F	3.5	Peer	PeerVid_4	PREF	NORM	Teas and snacks	Plates and cups	>70000	White	43.53	rainbow	1	Frozen	1	potato	0 (potato)	cookie	0 (cookie)	1	"Maybe I'll use this one" "That's not the white plates for tea parties Squirrel!" "So which one should I use?" "That one!" points to square white	1	"Maybe I'll use this cup" "That's not the right cup!" "Which cup should I use?" "This one..these! Points to blue "We have to use the blue cause those are right for the tea party!"	0	0	0	0	2	NORM
3.5NAPP_F_4	F	3.5	Peer	PeerVid_4	PREF	NORM	Teas and snacks	Plates and cups	>70000	White	43.53	rainbow	1	Frozen	1	potato	0 (potato)	cookie	0 (cookie)	1	"Maybe I'll use this one" "That's not the white plates for tea parties Squirrel!" "So which one should I use?" "That one!" points to square white	1	"Maybe I'll use this cup" "That's not the right cup!" "Which cup should I use?" "This one..these! Points to blue "We have to use the blue cause those are right for the tea party!"	0	0	0	0	0	PREF
3.5NAPP_F_5	F	3.5	Peer	PeerVid_1	NORM	PREF	Plates and cups	Teas and snacks	>70000	White	38.96	rainbow	0 (rainbow)	Frozen	0 (Frozen)	apple	0 (apple)	donut	0 (donut)	0	0	0	0	0	0	0	0	0	NORM
3.5NAPP_F_5	F	3.5	Peer	PeerVid_1	NORM	PREF	Plates and cups	Teas and snacks	>70000	White	38.96	rainbow	0 (rainbow)	Frozen	0 (Frozen)	apple	0 (apple)	donut	0 (donut)	0	0	0	0	0	0	0	0	0	PREF
3.5NAPP_F_6	F	3.5	Peer	PeerVid_2	NORM	PREF	Teas and snacks	Plates and cups	>70000	White	41.75	forgot to ask	0 (rainbow)	Frozen	0 (Frozen)	orange	0 (orange)	donut	0 (donut)	1*	"Should I use this one?" "How about this one? (recommends rainbow plate) Just like I have"	1*	"Should I use this one?" "How about this one? (recommends Frozen cup)"	1*	"Should I use this one?" "Hmm how about orange"	0	0	0	NORM
3.5NAPP_F_6	F	3.5	Peer	PeerVid_2	NORM	PREF	Teas and snacks	Plates and cups	>70000	White	41.75	forgot to ask	0 (rainbow)	Frozen	0 (Frozen)	orange	0 (orange)	donut	0 (donut)	1*	"Should I use this one?" "How about this one? (recommends rainbow plate) Just like I have"	1*	"Should I use this one?" "How about this one? (recommends Frozen cup)"	1*	"Should I use this one?" "Hmm how about orange"	0	0	0	PREF
3.5NAPP_F_7	F	3.5	Peer	PeerVid_3	PREF	NORM	Plates and cups	Teas and snacks	>70000	White	41.95	rainbow	0 (round white)	Frozen	0 (Frozen)	orange	0 (apple)	cookie	0 (donut)	0	0	0	0	0	0	0	0	0	NORM
3.5NAPP_F_7	F	3.5	Peer	PeerVid_3	PREF	NORM	Plates and cups	Teas and snacks	>70000	White	41.95	rainbow	0 (round white)	Frozen	0 (Frozen)	orange	0 (apple)	cookie	0 (donut)	0	0	0	0	0	0	0	0	0	PREF
3.5NAPP_F_8	F	3.5	Peer	PeerVid_4	PREF	NORM	Teas and snacks	Plates and cups	>70000	Asian / White	40.14	rainbow	0 (rainbow)	Frozen	0 (Frozen)	orange	0 (orange)	donut	0 (donut)	1*	"Maybe I'll use this plate" Shook head no. "No? Which one?" pointed to round white	1*	"Maybe I'll use this cup? Shook head no "No?" Points to Frozen cup	0	0	1*	Shook head no. "No, which one should I use?" pointed to cookie	0	NORM
3.5NAPP_F_8	F	3.5	Peer	PeerVid_4	PREF	NORM	Teas and snacks	Plates and cups	>70000	Asian / White	40.14	rainbow	0 (rainbow)	Frozen	0 (Frozen)	orange	0 (orange)	donut	0 (donut)	1*	"Maybe I'll use this plate" Shook head no. "No? Which one?" pointed to round white	1*	"Maybe I'll use this cup? Shook head no "No?" Points to Frozen cup	0	0	1*	Shook head no. "No, which one should I use?" pointed to cookie	0	PREF
3.5NAPP_F_9	F	3.5	Peer	PeerVid_1	NORM	PREF	Plates and cups	Teas and snacks	>70000	White	43.63	rainbow	0 (rainbow)	Frozen	0 (Frozen)	apple	0 (celery)	donut	0 (donut)	1*	"Maybe I'll use this one" "And I use that one" "Should I use that one?" "Yeah"	0	"Maybe I'll use this one" "And I use this one" "Should I use this one?" "Yeah" "I should? Oh, okay". This time, she let me use the one I chose.	0	0	0	0	0	NORM
3.5NAPP_F_9	F	3.5	Peer	PeerVid_1	NORM	PREF	Plates and cups	Teas and snacks	>70000	White	43.63	rainbow	0 (rainbow)	Frozen	0 (Frozen)	apple	0 (celery)	donut	0 (donut)	1*	"Maybe I'll use this one" "And I use that one" "Should I use that one?" "Yeah"	0	"Maybe I'll use this one" "And I use this one" "Should I use this one?" "Yeah" "I should? Oh, okay". This time, she let me use the one I chose.	0	0	0	0	0	PREF
3.5NAPP_M_1	M	3.5	Peer	PeerVid_1	NORM	PREF	Plates and cups	Teas and snacks	>70000	White	43.82	rainbow	0 (rainbow)	smiley face	1	apple	0 (celery)	cookie	0 (donut)	0	0	0	0	0	0	0	0	1	NORM
3.5NAPP_M_1	M	3.5	Peer	PeerVid_1	NORM	PREF	Plates and cups	Teas and snacks	>70000	White	43.82	rainbow	0 (rainbow)	smiley face	1	apple	0 (celery)	cookie	0 (donut)	0	0	0	0	0	0	0	0	0	PREF
3.5NAPP_M_10	M	3.5	Peer	PeerVid_2	NORM	PREF	Teas and snacks	Plates and cups	>70000	White	39.52	rainbow	1	Frozen	1	orange	1	donut	1	0	0	1*	"Maybe I'll use this cup" "Let's use this cup" Hands Frozen	1*	Originally put down apple tea before squirrel chose. Then after "Should I use this tea?" he said "I think you can use this one" and gives orange tea	1*	"Maybe I'll use this snack?" "How about some eggs too?" "I can only have one should I do the egg instead?" "Yeah"	2	NORM
3.5NAPP_M_10	M	3.5	Peer	PeerVid_2	NORM	PREF	Teas and snacks	Plates and cups	>70000	White	39.52	rainbow	1	Frozen	1	orange	1	donut	1	0	0	1*	"Maybe I'll use this cup" "Let's use this cup" Hands Frozen	1*	Originally put down apple tea before squirrel chose. Then after "Should I use this tea?" he said "I think you can use this one" and gives orange tea	1*	"Maybe I'll use this snack?" "How about some eggs too?" "I can only have one should I do the egg instead?" "Yeah"	2	PREF
3.5NAPP_M_11a	M	3.5	Peer	PeerVid_3	PREF	NORM	Plates and cups	Teas and snacks	>70000	White	40.87	zebra	0 (zebra)	smiley face	0 (smiley face)	apple	0 (apple)	donut	0 (donut)	0	0	0	0	0	0	0	0	0	NORM
3.5NAPP_M_11a	M	3.5	Peer	PeerVid_3	PREF	NORM	Plates and cups	Teas and snacks	>70000	White	40.87	zebra	0 (zebra)	smiley face	0 (smiley face)	apple	0 (apple)	donut	0 (donut)	0	0	0	0	0	0	0	0	0	PREF
3.5NAPP_M_12	M	3.5	Peer	PeerVid_4	PREF	NORM	Teas and snacks	Plates and cups	>70000	White	44.65	round white	0 (rainbow)	smiley face	0 (smiley face)	apple	0 (apple)	cookie	0 (egg)	0	0	0	0	0	0	0	0	0	NORM
3.5NAPP_M_12	M	3.5	Peer	PeerVid_4	PREF	NORM	Teas and snacks	Plates and cups	>70000	White	44.65	round white	0 (rainbow)	smiley face	0 (smiley face)	apple	0 (apple)	cookie	0 (egg)	0	0	0	0	0	0	0	0	0	PREF
3.5NAPP_M_13	M	3.5	Peer	PeerVid_1	NORM	PREF	Plates and cups	Teas and snacks	>70000	White	40.41	round white	0 (round white)	blue	0 (blue)	potato	0 (apple)	cookie	0 (cookie)	0	0	0	0	0	0	0	0	0	NORM
3.5NAPP_M_13	M	3.5	Peer	PeerVid_1	NORM	PREF	Plates and cups	Teas and snacks	>70000	White	40.41	round white	0 (round white)	blue	0 (blue)	potato	0 (apple)	cookie	0 (cookie)	0	0	0	0	0	0	0	0	0	PREF
3.5NAPP_M_14	M	3.5	Peer	PeerVid_2	NORM	PREF	Teas and snacks	Plates and cups	>70000	White	39.39	round white	0 (round white)	Frozen	0 (Frozen)	celery	0 (apple)	cookie	1	0	0	0	0	0	0	0	0	1	NORM
3.5NAPP_M_14	M	3.5	Peer	PeerVid_2	NORM	PREF	Teas and snacks	Plates and cups	>70000	White	39.39	round white	0 (round white)	Frozen	0 (Frozen)	celery	0 (apple)	cookie	1	0	0	0	0	0	0	0	0	0	PREF
3.5NAPP_M_15	M	3.5	Peer	PeerVid_3	PREF	NORM	Plates and cups	Teas and snacks	>70000	White	44.84	rainbow	0 (rainbow)	red	0 (red)	apple	0 (apple)	cookie	0 (cookie)	0	0	0	0	0	0	0	0	0	NORM
3.5NAPP_M_15	M	3.5	Peer	PeerVid_3	PREF	NORM	Plates and cups	Teas and snacks	>70000	White	44.84	rainbow	0 (rainbow)	red	0 (red)	apple	0 (apple)	cookie	0 (cookie)	0	0	0	0	0	0	0	0	0	PREF
3.5NAPP_M_17	M	3.5	Peer	PeerVid_1	NORM	PREF	Plates and cups	Teas and snacks	>70000	White	41.85	rainbow	0 (rainbow)	smiley face	0 (red)	apple	0 (apple)	donut	0 (donut)	0	0	0	0	0	0	0	0	0	NORM
3.5NAPP_M_17	M	3.5	Peer	PeerVid_1	NORM	PREF	Plates and cups	Teas and snacks	>70000	White	41.85	rainbow	0 (rainbow)	smiley face	0 (red)	apple	0 (apple)	donut	0 (donut)	0	0	0	0	0	0	0	0	0	PREF
3.5NAPP_M_18	M	3.5	Peer	PeerVid_2	NORM	PREF	Teas and snacks	Plates and cups	>70000	White	42.94	rainbow	0 (rainbow)	Frozen	0 (Frozen)	apple	0 (apple)	donut	0 (donut)	0	0	0	0	0	0	0	0	0	NORM
3.5NAPP_M_18	M	3.5	Peer	PeerVid_2	NORM	PREF	Teas and snacks	Plates and cups	>70000	White	42.94	rainbow	0 (rainbow)	Frozen	0 (Frozen)	apple	0 (apple)	donut	0 (donut)	0	0	0	0	0	0	0	0	0	PREF
3.5NAPP_M_2	M	3.5	Peer	PeerVid_2	NORM	PREF	Teas and snacks	Plates and cups	>70000	Asian / White	41.56	round white	0 (round white)	red	0 (Frozen)	orange	0 (orange)	cookie	0 (donut)	0	0	1*	"Should I use this one?" "No." "Which one should I use?" Recommends Frozen cup	1*	"Should I use this one?" shakes head. "No? Which one should I use?" Recommends orange	1*	Handed over the cookie as a recommendation	0	NORM
3.5NAPP_M_2	M	3.5	Peer	PeerVid_2	NORM	PREF	Teas and snacks	Plates and cups	>70000	Asian / White	41.56	round white	0 (round white)	red	0 (Frozen)	orange	0 (orange)	cookie	0 (donut)	0	0	1*	"Should I use this one?" "No." "Which one should I use?" Recommends Frozen cup	1*	"Should I use this one?" shakes head. "No? Which one should I use?" Recommends orange	1*	Handed over the cookie as a recommendation	0	PREF
3.5NAPP_M_21	M	3.5	Peer	PeerVid_1	NORM	PREF	Plates and cups	Teas and snacks	>70000	White	42.54	rainbow	0 (rainbow)	red	1	apple	1	egg	1	0	0	0	0	0	0	0	0	1	NORM
3.5NAPP_M_21	M	3.5	Peer	PeerVid_1	NORM	PREF	Plates and cups	Teas and snacks	>70000	White	42.54	rainbow	0 (rainbow)	red	1	apple	1	egg	1	0	0	0	0	0	0	0	0	2	PREF
3.5NAPP_M_22	M	3.5	Peer	PeerVid_2	NORM	PREF	Teas and snacks	Plates and cups	>70000	White	42.9	rainbow	0 (zebra)	smiley face	0 (red)	celery	1	cookie	1	0	0	0	0	0	0	0	0	2	NORM
3.5NAPP_M_22	M	3.5	Peer	PeerVid_2	NORM	PREF	Teas and snacks	Plates and cups	>70000	White	42.9	rainbow	0 (zebra)	smiley face	0 (red)	celery	1	cookie	1	0	0	0	0	0	0	0	0	0	PREF
3.5NAPP_M_23	M	3.5	Peer	PeerVid_3	PREF	NORM	Plates and cups	Teas and snacks	50000 to 59999	White	41.56	rainbow	0 (rainbow)	smiley face	0 (smiley face)	potato	0 (potato)	cookie	0 (donut)	0	0	0	0	0	0	0	0	0	NORM
3.5NAPP_M_23	M	3.5	Peer	PeerVid_3	PREF	NORM	Plates and cups	Teas and snacks	50000 to 59999	White	41.56	rainbow	0 (rainbow)	smiley face	0 (smiley face)	potato	0 (potato)	cookie	0 (donut)	0	0	0	0	0	0	0	0	0	PREF
3.5NAPP_M_24	M	3.5	Peer	PeerVid_4	PREF	NORM	Teas and snacks	Plates and cups	50000 to 59999	Black	40.7	round white	0 (round white)	red	0 (red)	orange	0 (orange)	cookie	0 (cookie)	0	0	0	0	0	0	1*	"should I use this one" "mmhmm" picks up egg and tries to hand it to me "should I use that one?" "mm hmm"	0	NORM
3.5NAPP_M_24	M	3.5	Peer	PeerVid_4	PREF	NORM	Teas and snacks	Plates and cups	50000 to 59999	Black	40.7	round white	0 (round white)	red	0 (red)	orange	0 (orange)	cookie	0 (cookie)	0	0	0	0	0	0	1*	"should I use this one" "mmhmm" picks up egg and tries to hand it to me "should I use that one?" "mm hmm"	0	PREF
3.5NAPP_M_25	M	3.5	Peer	PeerVid_1	NORM	PREF	Plates and cups	Teas and snacks	20000 to 29999	White	42.67	rainbow	0 (rainbow)	smiley face	0 (smiley face)	orange	0 (apple)	cookie	0 (egg)	0	0	1*	"Should I use this one?" shakes head. "Oh, which one should I use?" points to red cup.	0	0	0	0	0	NORM
3.5NAPP_M_25	M	3.5	Peer	PeerVid_1	NORM	PREF	Plates and cups	Teas and snacks	20000 to 29999	White	42.67	rainbow	0 (rainbow)	smiley face	0 (smiley face)	orange	0 (apple)	cookie	0 (egg)	0	0	1*	"Should I use this one?" shakes head. "Oh, which one should I use?" points to red cup.	0	0	0	0	0	PREF
3.5NAPP_M_26	M	3.5	Peer	PeerVid_2	NORM	PREF	Teas and snacks	Plates and cups	>70000	White	41.06	rainbow	1	smiley face	1	apple	0 (apple)	donut	0 (donut)	0	0	0	0	0	0	0	0	0	NORM
3.5NAPP_M_26	M	3.5	Peer	PeerVid_2	NORM	PREF	Teas and snacks	Plates and cups	>70000	White	41.06	rainbow	1	smiley face	1	apple	0 (apple)	donut	0 (donut)	0	0	0	0	0	0	0	0	2	PREF
3.5NAPP_M_28	M	3.5	Peer	PeerVid_4	PREF	NORM	Teas and snacks	Plates and cups	>70000	White	39.32	square white	0 (square white)	smiley face	0 (smiley face)	orange	0 (orange)	donut	0 (donut)	0	0	0	0	0	0	0	0	0	NORM
3.5NAPP_M_28	M	3.5	Peer	PeerVid_4	PREF	NORM	Teas and snacks	Plates and cups	>70000	White	39.32	square white	0 (square white)	smiley face	0 (smiley face)	orange	0 (orange)	donut	0 (donut)	0	0	0	0	0	0	0	0	0	PREF
3.5NAPP_M_29	M	3.5	Peer	PeerVid_1	NORM	PREF	Plates and cups	Teas and snacks	>70000	White	40.5	rainbow	0 (rainbow)	smiley face	0 (smiley face)	apple	0 (apple)	donut	0 (donut)	0	0	0	0	0	0	0	0	0	NORM
3.5NAPP_M_29	M	3.5	Peer	PeerVid_1	NORM	PREF	Plates and cups	Teas and snacks	>70000	White	40.5	rainbow	0 (rainbow)	smiley face	0 (smiley face)	apple	0 (apple)	donut	0 (donut)	0	0	0	0	0	0	0	0	0	PREF
3.5NAPP_M_3	M	3.5	Peer	PeerVid_3	PREF	NORM	Plates and cups	Teas and snacks	>70000	Black	40.7	round white	0 (round white)	Frozen	0 (Frozen)	apple	0 (apple)	cookie	0 (donut)	0	0	0	0	0	0	0	0	0	NORM
3.5NAPP_M_3	M	3.5	Peer	PeerVid_3	PREF	NORM	Plates and cups	Teas and snacks	>70000	Black	40.7	round white	0 (round white)	Frozen	0 (Frozen)	apple	0 (apple)	cookie	0 (donut)	0	0	0	0	0	0	0	0	0	PREF
3.5NAPP_M_30a	M	3.5	Peer	PeerVid_2	NORM	PREF	Teas and snacks	Plates and cups	>70000	White	39.91	rainbow	0 (rainbow)	red	0 (red)	apple	0 (apple)	cookie	0 (donut)	0	0	0	0	0	0	0	0	0	NORM
3.5NAPP_M_30a	M	3.5	Peer	PeerVid_2	NORM	PREF	Teas and snacks	Plates and cups	>70000	White	39.91	rainbow	0 (rainbow)	red	0 (red)	apple	0 (apple)	cookie	0 (donut)	0	0	0	0	0	0	0	0	0	PREF
3.5NAPP_M_31	M	3.5	Peer	PeerVid_3	PREF	NORM	Plates and cups	Teas and snacks	>70000	White	39.48	rainbow	0 (rainbow)	smiley face	0 (smiley face)	apple	0 (apple)	donut	0 (donut)	0	0	0	0	0	0	0	0	0	NORM
3.5NAPP_M_31	M	3.5	Peer	PeerVid_3	PREF	NORM	Plates and cups	Teas and snacks	>70000	White	39.48	rainbow	0 (rainbow)	smiley face	0 (smiley face)	apple	0 (apple)	donut	0 (donut)	0	0	0	0	0	0	0	0	0	PREF
3.5NAPP_M_32	M	3.5	Peer	PeerVid_4	PREF	NORM	Teas and snacks	Plates and cups	>70000	White	43.82	zebra	0 (zebra)	smiley face	1	orange	0 (apple)	donut	0 (donut)	0	0	1*	"Should I use this cup?" shakes head no. "No? Which one should I use?" Chose smiley face	0	0	0	0	1	NORM
3.5NAPP_M_32	M	3.5	Peer	PeerVid_4	PREF	NORM	Teas and snacks	Plates and cups	>70000	White	43.82	zebra	0 (zebra)	smiley face	1	orange	0 (apple)	donut	0 (donut)	0	0	1*	"Should I use this cup?" shakes head no. "No? Which one should I use?" Chose smiley face	0	0	0	0	0	PREF
3.5NAPP_M_36	M	3.5	Peer	PeerVid_4	PREF	NORM	Teas and snacks	Plates and cups	>70000	White	43.66	rainbow	0 (rainbow)	blue	0 (blue)	apple	0 (apple)	cookie	0 (cookie)	1*	"should I use this one?" "no" "which one should I use?" "this one" (recommended rainbow plate)	1	should I use this one? "no" "which one should I use?" "the blue cup" (recommended blue cup)	0	0	0	0	0	NORM
3.5NAPP_M_36	M	3.5	Peer	PeerVid_4	PREF	NORM	Teas and snacks	Plates and cups	>70000	White	43.66	rainbow	0 (rainbow)	blue	0 (blue)	apple	0 (apple)	cookie	0 (cookie)	1*	"should I use this one?" "no" "which one should I use?" "this one" (recommended rainbow plate)	1	should I use this one? "no" "which one should I use?" "the blue cup" (recommended blue cup)	0	0	0	0	0	PREF
3.5NAPP_M_4a	M	3.5	Peer	PeerVid_4	PREF	NORM	Teas and snacks	Plates and cups	50000 to 59999	White	39.29	rainbow	1	smiley face	1	celery	0 (celery)	cookie	0 (cookie)	0	0	0	0	0	0	0	0	2	NORM
3.5NAPP_M_4a	M	3.5	Peer	PeerVid_4	PREF	NORM	Teas and snacks	Plates and cups	50000 to 59999	White	39.29	rainbow	1	smiley face	1	celery	0 (celery)	cookie	0 (cookie)	0	0	0	0	0	0	0	0	0	PREF
3.5NAPP_M_5	M	3.5	Peer	PeerVid_1	NORM	PREF	Plates and cups	Teas and snacks	>70000	White	39.75	rainbow	0 (rainbow)	Frozen	0 (Frozen)	apple	0 (apple)	donut	0 (donut)	0	0	1*	"Should I use this one?" Shakes head. "No? Which one should I use?" Points to red cup	1*	"Maybe I'll use this one." Shakes head. "Can you show me?" Gives me celery tea	1	"Maybe I'll use this one." "Shakes head." Okay, which one should I use?" Points to veggie	0	NORM
3.5NAPP_M_5	M	3.5	Peer	PeerVid_1	NORM	PREF	Plates and cups	Teas and snacks	>70000	White	39.75	rainbow	0 (rainbow)	Frozen	0 (Frozen)	apple	0 (apple)	donut	0 (donut)	0	0	1*	"Should I use this one?" Shakes head. "No? Which one should I use?" Points to red cup	1*	"Maybe I'll use this one." Shakes head. "Can you show me?" Gives me celery tea	1	"Maybe I'll use this one." "Shakes head." Okay, which one should I use?" Points to veggie	0	PREF
3.5NAPP_M_6	M	3.5	Peer	PeerVid_2	NORM	PREF	Teas and snacks	Plates and cups	>70000	White	43.96	rainbow	1	smiley face	1	apple	1	egg	1	0	0	0	0	0	0	0	0	2	NORM
3.5NAPP_M_6	M	3.5	Peer	PeerVid_2	NORM	PREF	Teas and snacks	Plates and cups	>70000	White	43.96	rainbow	1	smiley face	1	apple	1	egg	1	0	0	0	0	0	0	0	0	2	PREF
3.5NAPP_M_7	M	3.5	Peer	PeerVid_3	PREF	NORM	Plates and cups	Teas and snacks	>70000	White / Native Hawaiian	42.61	rainbow	0 (rainbow)	smiley face	0 (red)	orange	0 (apple)	cookie	0 (cookie)	0	0	0	0	0	0	0	0	0	NORM
3.5NAPP_M_7	M	3.5	Peer	PeerVid_3	PREF	NORM	Plates and cups	Teas and snacks	>70000	White / Native Hawaiian	42.61	rainbow	0 (rainbow)	smiley face	0 (red)	orange	0 (apple)	cookie	0 (cookie)	0	0	0	0	0	0	0	0	0	PREF
3.5NAPP_M_8	M	3.5	Peer	PeerVid_4	PREF	NORM	Teas and snacks	Plates and cups	>70000	White	38.99	round white	1	Frozen	1	orange	0 (orange)	cookie	0 (egg)	1	"We always have these ones" (gives square white plate)	1	"We always have these ones" (gives blue cup)	0	0	0	0	2	NORM
3.5NAPP_M_8	M	3.5	Peer	PeerVid_4	PREF	NORM	Teas and snacks	Plates and cups	>70000	White	38.99	round white	1	Frozen	1	orange	0 (orange)	cookie	0 (egg)	1	"We always have these ones" (gives square white plate)	1	"We always have these ones" (gives blue cup)	0	0	0	0	0	PREF
3.5NAPP_M_9	M	3.5	Peer	PeerVid_1	NORM	PREF	Plates and cups	Teas and snacks	50000 to 59999	Black / White	43.69	rainbow	0 (rainbow)	Frozen	0 (Frozen)	apple	1	egg	1	0	0	0	0	0	0	0	0	0	NORM
3.5NAPP_M_9	M	3.5	Peer	PeerVid_1	NORM	PREF	Plates and cups	Teas and snacks	50000 to 59999	Black / White	43.69	rainbow	0 (rainbow)	Frozen	0 (Frozen)	apple	1	egg	1	0	0	0	0	0	0	0	0	2	PREF
